# Supplementary material for: Uncertainty of methane emissions coming from the physical volume of plant biomass inside the closed chamber was negligible during cropping period
Source: PLoS One. 2021 Sep 20;16(9):e0256796. doi: 10.1371/journal.pone.0256796 (PMC8452067; doi:10.1371/journal.pone.0256796)
Supplement: S1 Data — (XLSX) [file pone.0256796.s005.xlsx]

## Sheet: CH4 ER-without biomass volume
Table. Changes in CH4 emission rates (mg m-2 hr-1) which were calculated without considering biomass volume inside chamber during rice cropping season
Day after transplanting	Chuchung		Dongjin		Ilmi		Junam		Saenuri
days	mean	STD	mean	STD	mean	STD	mean	STD	mean	STD
7	1.57439	0.872608	1.34673	0.291718	2.41627	1.3041	5.20611	1.28265	1.21505	0.693004
15	3.67696	0.271814	3.91594	0.997725	4.03406	2.23804	11.9179	1.76464	2.94798	0.123904
27	5.11497	1.51085	6.63371	0.433553	8.67142	2.52113	17.5873	2.99133	3.55446	1.22023
35	15.469	3.0712	16.8975	0.0563235	18.5271	2.38728	29.4706	2.35055	16.7193	3.86284
41	16.4955	3.52941	21.4326	2.34313	22.1403	3.23933	29.8941	4.31629	33.7084	4.67786
46	18.6633	2.75998	23.0056	3.73239	20.7734	2.4698	31.0861	3.34799	18.3201	4.62224
53	22.1374	1.48577	24.3458	3.6836	6.46008	0.910584	19.2534	0.71824	21.9237	3.93628
63	18.9578	1.66413	18.8631	2.74902	10.1779	1.44422	17.4594	0.336871	22.8557	4.36852
68	14.0264	1.43442	15.8519	3.19086	7.03419	1.95589	16.542	3.2969	12.8283	3.42722
75	17.6005	1.84446	35.3651	10.5662	28.171	7.49995	15.2348	2.26727	13.6828	5.92446
84	21.1969	3.10459	27.7282	6.04832	18.3906	2.77414	22.9785	1.85705	19.9975	3.22438
96	11.3402	0.17899	11.8188	3.1663	9.14776	1.1201	14.168	3.30824	8.3517	2.736
105	12.5813	0.631784	8.40511	2.94965	6.5666	1.99201	12.012	2.68807	5.2795	0.662461
119	3.65594	0.659592	6.11608	1.87367	0.59619	0.565695	0.578436	0.268285	3.36986	0.698931

## Sheet: CH4 ER-with biomass volume
Table. Changes in CH4 emission rates (mg m-2 hr-1) which were calculated with considering biomass volume inside chamber during rice cropping season
Day after transplanting	Chuchung		Dongjin		Ilmi		Junam		Saenuri
days	mean	STD	mean	STD	mean	STD	mean	STD	mean	STD
7	1.57434	0.872582	1.34658	0.291687	2.4162	1.30406	5.2057	1.28255	1.215	0.692978
15	3.67623	0.27176	3.91365	0.997141	4.03289	2.23739	11.9116	1.76371	2.94695	0.123861
27	5.11063	1.50956	6.62442	0.432946	8.66307	2.5187	17.5636	2.98729	3.55053	1.21887
35	15.4465	3.06674	16.864	0.0562119	18.4985	2.38359	29.4128	2.34594	16.6899	3.85605
41	16.4631	3.52248	21.3805	2.33744	22.0955	3.23277	29.8213	4.30577	33.6311	4.66713
46	18.6183	2.75332	22.9412	3.72195	20.7227	2.46378	30.998	3.33849	18.2695	4.60948
53	22.0698	1.48123	24.2653	3.67142	6.44051	0.907825	19.1882	0.715809	21.8485	3.92279
63	18.8829	1.65755	18.7879	2.73806	10.1388	1.43867	17.3873	0.335481	22.756	4.34947
68	13.9651	1.42815	15.7838	3.17714	7.00454	1.94765	16.4682	3.28219	12.7667	3.41077
75	17.5143	1.84038	35.1991	10.5166	28.0392	7.46486	15.1604	2.26191	13.6094	5.89269
84	21.0819	3.08775	27.5866	6.01743	18.296	2.75987	22.8565	1.84719	19.8783	3.20516
96	11.1929	0.165634	11.7543	3.14902	9.09803	1.11401	14.0883	3.28963	6.75759	1.9918
105	12.5097	0.628186	8.35858	2.93332	6.53146	1.98135	11.9443	2.67293	5.24505	0.658137
119	3.63526	0.655861	6.08148	1.86307	0.592818	0.562495	0.575164	0.266768	3.35079	0.694978

## Sheet: Seasonal CH4 fluxes
Table. Seasonal CH4 fluxes with and without plant biomass volume consideration
Cultivar	Without biomass volume consideration	With biomass volume consideration
	kg/ha	kg/ha
Chuchung	372.56±33.23	371.10±33.13
Dongjin	444.51±51.27	442.75±51.01
Ilmi	318.11±33.07	316.97±32.98
Junam	474.91±28.54	473.30±28.43
Saenuri	353.89±44.45	352.44±44.26
