# Supplementary material for: Uncertainty of methane emissions coming from the physical volume of plant biomass inside the closed chamber was negligible during cropping period
Source: PLoS One. 2021 Sep 20;16(9):e0256796. doi: 10.1371/journal.pone.0256796 (PMC8452067; doi:10.1371/journal.pone.0256796)
Supplement: S2 Data — (XLSX) [file pone.0256796.s006.xlsx]

## Sheet: Plant volume
Table. Changes in rice biomass volume (cm3 hill-1) during rice cultivation
Day after transplanting	Chuchung		Dongjin		Ilmi		Junam		Saenuri
days	mean	STD	mean	STD	mean	STD	mean	STD	mean	STD
1	0.9	0.0816497	0.933333	0.0942809	0.833333	0.0471405	0.833333	0.0471405	0.966667	0.0471405
7	3.56667	0.418994	3.46667	0.339935	3.26667	0.377124	3.5	0.408248	3.23333	0.555778
14	16.464	4.40019	19.992	1.66312	15.288	1.66312	19.992	1.66312	18.816	3.32623
27	76.44	4.40019	87.024	10.1163	76.44	5.99645	76.44	9.25983	75.264	5.99645
34	118.776	5.99645	145.824	11.9929	128.184	14.2097	144.648	5.7612	144.648	10.3862
41	149.352	17.6008	152.88	10.1163	195.216	14.7821	208.152	40.6359	184.632	20.8388
48	198.744	4.40019	242.256	4.40019	190.512	7.62135	248.136	43.241	229.32	7.62135
61	254.016	35.3974	309.288	19.18	263.424	23.2836	308.112	26.7653	303.408	17.522
75	325.577	30.1744	292.333	20.2972	277.905	8.46454	310.079	25.2085	347.702	11.681
89	304.199	17.8189	291.157	39.1288	351.871	43.9314	329.211	38.0507	331.027	13.929
105	275.325	23.5643	230.435	16.9291	263.355	16.9291	236.421	11.1975	335.179	36.1605
126	165.816	4.98935	237.552	16.8788	196.392	38.36	225.792	16.0385	248.136	15.8651

## Sheet: Plant growth characteristics
Table. Changes in plant growth characteristics during rice cultivation
Cultivar	Day after transplanting	Tiller number		Height (cm)		Fresh weight (g)		Dry weight (g)
	days	mean	STD	mean	STD	mean	STD	mean	STD
Chuchung	1	3.33333	0.471405	26.1	1.23288	0.526333	0.05838	0.08	0.00778888
	7	7.66667	0.471405	33.2	0.725718	1.63167	0.190932	0.309333	0.0283118
	14	13.3333	1.24722	38.5	1.62019	7.14	1.43773	1.23033	0.236628
	27	20.3333	1.88562	59.9167	1.13309	35.1503	1.60604	6.31633	0.450692
	34	18.3333	1.24722	59.6833	1.86294	55.9193	2.72413	11.7723	0.444274
	41	18	2.94392	64.05	1.27867	72.731	11.9334	17.3717	2.8098
	48	18.6667	1.24722	71.7833	0.758654	99.55	2.53284	23.294	0.92548
	61	17.3333	2.62467	94.5	3.59189	140.402	18.3005	32.3497	3.86354
	75	19.6667	2.86744	106.3	3.75855	192.853	18.8934	49.3183	2.956
	89	18.6667	1.69967	106.817	1.84406	194.487	14.2457	62.4073	2.87974
	105	14.6667	0.471405	111.183	2.62499	179.567	12.5449	60.267	3.34166
	126	12	0.816497	103.25	2.03838	99.8333	4.69633	42.567	2.47117
Dongjin	1	3	0	24.2667	1.47045	0.434	0.074552	0.0703333	0.0105304
	7	8.66667	1.24722	33.5333	1.68589	1.75533	0.317341	0.316333	0.0398107
	14	13.3333	1.24722	40.2667	2.585	9.763	0.673088	1.46967	0.0678741
	27	18.6667	0.942809	60.1	1.49388	40.8143	4.81897	6.98133	0.634175
	34	21.3333	2.62467	63.8833	1.30661	71.232	5.93588	15.0157	0.635061
	41	14.6667	2.0548	67.0667	1.60485	73.625	3.72772	17.7897	1.0145
	48	20.6667	2.35702	76.1167	0.735225	122.906	5.14362	28.774	1.62475
	61	15.6667	1.24722	95.9	4.72088	162.877	8.84135	39.3823	1.94337
	75	13.3333	0.942809	108.683	1.69771	173.973	9.87141	47.07	2.3618
	89	16	2.16025	105.2	4.61086	192.654	26.5406	64.1897	7.18031
	105	11.6667	0.471405	103.317	0.342377	149.933	10.0983	53.7003	3.2887
	126	14.3333	1.24722	102.717	2.22498	145.6	15.893	64.8003	3.54056
Ilmi	1	3.33333	0.471405	23.8333	0.492161	0.415667	0.035122	0.0603333	0.00402768
	7	10	0.816497	30.9333	2.69485	1.53733	0.208465	0.278	0.0146969
	14	15	0.816497	38.35	2.23495	8.09	0.836633	1.28467	0.112352
	27	14.6667	1.69967	59.3333	1.40079	34.5293	2.00772	5.705	0.324236
	34	20.3333	2.86744	63.2167	2.69454	62.085	5.5138	13.0713	0.982143
	41	19.3333	3.39935	64.5667	1.25189	90.0673	9.87086	20.9087	1.8463
	48	16	2.16025	68.4	1.15181	88.5537	8.22442	20.992	1.7176
	61	15	2.94392	86.5	3.13794	139.12	10.3385	31.0237	4.37052
	75	15	1.41421	98.9833	1.89927	164.18	9.12935	41.3223	1.63465
	89	15	1.63299	100.783	2.29432	206.12	16.6334	62.9017	5.62692
	105	14	1.41421	96.3833	1.51346	174.567	13.824	58.9337	3.98859
	126	13	2.16025	95.6667	1.57815	120.767	22.3028	53.1337	10.4888
Junam	1	4.33333	0.471405	21.6667	0.865384	0.481333	0.0592753	0.0796667	0.00659966
	7	11	0	29.2	0.883176	1.82833	0.179854	0.345333	0.0486233
	14	14	1.41421	37.1167	2.19102	9.76	0.830162	1.52533	0.122584
	27	19.6667	2.0548	55.1667	1.89268	32.546	3.768	5.505	0.643133
	34	22	0.816497	58.0667	0.980929	69.6877	2.84352	13.6957	0.735557
	41	22.3333	7.54247	64.0167	1.42731	95.438	24.0517	20.9213	3.80267
	48	20.6667	2.0548	72.6333	3.09444	112.22	14.8011	27.0013	3.3247
	61	17.6667	0.471405	83.95	0.326599	158.344	11.9443	37.888	4.30242
	75	15.3333	0.471405	96	0.920145	183.437	16.2929	50.553	3.80289
	89	18.6667	1.24722	95.5833	2.94967	209.987	21.9592	69.241	6.35874
	105	12.6667	1.24722	94.8667	2.56298	159.567	4.84034	58.5003	1.25521
	126	14	1.41421	91.1	2.36784	145.367	10.0933	66.9337	2.70103
Saenuri	1	3	0	27.2333	0.410961	0.492	0.0303425	0.076	0.00294392
	7	8.66667	0.942809	34.2333	2.14838	1.55333	0.252745	0.266	0.0572247
	14	11.3333	0.471405	41.0167	1.13309	8.47033	0.929091	1.30567	0.166568
	27	13.3333	1.88562	61.8167	3.11457	32.483	2.82455	5.37467	0.547709
	34	20	4.32049	65.4333	2.02375	64.0043	6.12247	12.12	1.42174
	41	17.6667	3.39935	68.3	2.96057	85.0557	9.48491	18.2543	2.48316
	48	17.6667	0.471405	73.6833	1.38824	105.817	3.81304	22.9883	1.16001
	61	14	1.41421	98.25	3.10564	159.904	8.10534	33.096	1.95692
	75	11.6667	1.24722	125.033	4.08255	189.9	7.48852	46.9607	4.06061
	89	14	0.816497	112.897	4.0811	190.687	5.02062	55.761	2.14567
	105	14	1.63299	110.267	7.09804	210.2	21.3585	67.8333	7.3054
	126	11.3333	1.24722	113	3.18224	144.9	10.1334	57.8227	3.65358
